# Supplementary material for: BTK, NUTM2A, and PRPF19 Are Novel KMT2A Partner Genes in Childhood Acute Leukemia
Source: Biomedicines. 2021 Jul 30;9(8):924. doi: 10.3390/biomedicines9080924 (PMC8391293; doi:10.3390/biomedicines9080924)
Supplement: Supplementary file 1 [file biomedicines-09-00924-s001.zip]

Archive with 1 entries (1 files):
- biomedicines-1299339-supplementary.pdf
